# Supplementary material for: Faecal carriage of ESBL producing and colistin resistant Escherichia coli in avian species over a 2-year period (2017-2019) in Zimbabwe
Source: Front Cell Infect Microbiol. 2022 Dec 23;12:1035145. doi: 10.3389/fcimb.2022.1035145 (PMC9816332; doi:10.3389/fcimb.2022.1035145)
Supplement: Supplementary file 1 [file DataSheet_1.xlsx]

## Sheet: Sheet 1 - attributes-2
attributes-2
accession	message	sample_name	sample_title	bioproject_accession	organism	strain	isolate	host	isolation_source	collection_date	geo_loc_name	sample_type	altitude	biomaterial_provider	collected_by	culture_collection	depth	env_broad_scale	genotype	host_tissue_sampled	identified_by	lab_host	lat_lon	mating_type	passage_history	samp_size	serotype	serovar	specimen_voucher	temp	description
SAMN25180208	Successfully loaded	NMRL-TT-29EC			Avian Escherichia coli	E.coli 29UP-NMRL-TT-29EC		gallus gallus domesticus	Broiler	2018	Zimbabwe: Harare	cell culture
SAMN25180209	Successfully loaded	NMRL-TT-31EC			Avian Escherichia coli	E.coli 31UP-NMRL-TT-31EC		gallus gallus domesticus	Backyard chicken	2018	Zimbabwe:Chitungwiza	cell culture
SAMN25180210	Successfully loaded	NMRL-TT-82EC			Avian Escherichia coli	E.coli 82UP-NMRL-TT-82EC		gallus gallus domesticus	Backyard chicken	2019	Zimbabwe:Chitungwiza	cell culture
SAMN25180211	Successfully loaded	NMRL-TT-83EC			Avian Escherichia coli	E.coli 83UP-NMRL-TT-83EC		gallus gallus domesticus	Backyard chicken	2019	Zimbabwe:Chitungwiza	cell culture
SAMN25180212	Successfully loaded	NMRL-TT-84EC			Avian Escherichia coli	E.coli 84UP-NMRL-TT-84EC		Anas platyrhynchos	Duck	2019	Zimbabwe:Chitungwiza	cell culture
SAMN25180213	Successfully loaded	NMRL-TT-85EC			Avian Escherichia coli	E.coli 85UP-NMRL-TT-85EC		Anas platyrhynchos	Duck	2019	Zimbabwe:Chitungwiza	cell culture
SAMN25180214	Successfully loaded	NMRL-TT-86EC			Avian Escherichia coli	E.coli 86UP-NMRL-TT-86EC		gallus gallus domesticus	Backyard chicken	2019	Zimbabwe:Chitungwiza	cell culture
SAMN25180215	Successfully loaded	NMRL-TT-88EC			Avian Escherichia coli	E.coli 88UP-NMRL-TT-88EC		gallus gallus domesticus	Backyard chicken	2019	Zimbabwe:Chitungwiza	cell culture
SAMN25180216	Successfully loaded	NMRL-TT-89EC			Avian Escherichia coli	E.coli 89UP-NMRL-TT-89EC		gallus gallus domesticus	Backyard chicken	2019	Zimbabwe:Chitungwiza	cell culture
SAMN25180217	Successfully loaded	NMRL-TT-11EC			Avian Escherichia coli	E.coli 11UP-NMRL-TT-11EC		gallus gallus domesticus	Broiler	2017	Zimbabwe: Harare	cell culture
SAMN25180218	Successfully loaded	NMRL-TT-12EC			Avian Escherichia coli	E.coli 12UP-NMRL-TT-12EC		gallus gallus domesticus	Broiler	2017	Zimbabwe: Harare	cell culture
SAMN25180219	Successfully loaded	NMRL-TT-17EC			Avian Escherichia coli	E.coli 17UP-NMRL-TT-17EC		gallus gallus domesticus	Broiler	2017	Zimbabwe: Harare	cell culture
SAMN25180220	Successfully loaded	NMRL-TT-18EC			Avian Escherichia coli	E.coli 18UP-NMRL-TT-18EC		gallus gallus domesticus	Broiler	2017	Zimbabwe: Harare	cell culture
SAMN25180221	Successfully loaded	NMRL-TT-19EC			Avian Escherichia coli	E.coli 19UP-NMRL-TT-19EC		gallus gallus domesticus	Broiler	2017	Zimbabwe: Harare	cell culture
SAMN25180222	Successfully loaded	NMRL-TT-1EC			Avian Escherichia coli	E.coli 1UP-NMRL-TT-1EC		gallus gallus domesticus	Broiler	2017	Zimbabwe: Harare	cell culture
SAMN25180223	Successfully loaded	NMRL-TT-20EC			Avian Escherichia coli	E.coli 20UP-NMRL-TT-20EC		gallus gallus domesticus	Broiler	2018	Zimbabwe: Harare	cell culture
SAMN25180224	Successfully loaded	NMRL-TT-21EC			Avian Escherichia coli	E.coli 21UP-NMRL-TT-21EC		gallus gallus domesticus	Broiler	2018	Zimbabwe: Harare	cell culture
SAMN25180225	Successfully loaded	NMRL-TT-24EC			Avian Escherichia coli	E.coli 24UP-NMRL-TT-24EC		gallus gallus domesticus	Broiler	2018	Zimbabwe: Harare	cell culture
SAMN25180226	Successfully loaded	NMRL-TT-3EC			Avian Escherichia coli	E.coli 3UP-NMRL-TT-3EC		gallus gallus domesticus	Broiler	2017	Zimbabwe: Harare	cell culture
SAMN25180227	Successfully loaded	NMRL-TT-5EC			Avian Escherichia coli	E.coli 5UP-NMRL-TT-5EC		gallus gallus domesticus	Broiler	2017	Zimbabwe: Harare	cell culture
SAMN25180228	Successfully loaded	NMRL-TT-8EC			Avian Escherichia coli	E.coli 8UP-NMRL-TT-8EC		gallus gallus domesticus	Broiler	2017	Zimbabwe: Harare	cell culture
